# Supplementary material for: Genome-wide characterization of SOS1 gene family in potato (Solanum tuberosum) and expression analyses under salt and hormone stress
Source: Front Plant Sci. 2023 Jun 30;14:1201730. doi: 10.3389/fpls.2023.1201730 (PMC10347410; doi:10.3389/fpls.2023.1201730)
Supplement: Supplementary file 1 [file DataSheet_1.zip]

Archive with 9 entries (8 files):
- Supplementary materiars/
- Supplementary materiars/Figure S1. Three-dimensional domains of StSOS1s proteins.docx
- Supplementary materiars/Figure S2. Interactions between proteins encoded by StSOS1s.docx
- Supplementary materiars/Table S1. Primers of qRT-PCR for StSOS1s genes.docx
- Supplementary materiars/Table S2. Number of identified phosphorylation sites in the StSOS1 proteins.docx
- Supplementary materiars/Table S3. The MEME motifs of SOS1s family from potato.docx
- Supplementary materiars/Table S4. The qRT-PCR results of SOS1 genes in potato.xlsx
- Supplementary materiars/Table S5. Amino acid sequences (37).xlsx
- Supplementary materiars/~$g. S2. Interactions between proteins encoded by StSOS1s.docx
