# Supplementary material for: Genome-wide characterization of SOS1 gene family in potato (Solanum tuberosum) and expression analyses under salt and hormone stress
Source: Front Plant Sci. 2023 Jun 30;14:1201730. doi: 10.3389/fpls.2023.1201730 (PMC10347410; doi:10.3389/fpls.2023.1201730)
Supplement: Supplementary file 1 [file DataSheet_1.zip › Supplementary materiars/Table S4. The qRT-PCR results of SOS1 genes in potato.xlsx]

## Sheet: Sheet1
The Ct value of qPCR raw data.
	StSOS1			Actin
	Rep-1	Rep-2	Rep-3	Rep-1	Rep-2	Rep-3
CK	28.0143	27.5293	27.2395	31.7859	30.901	31.1394
1D Salt	26.6141	25.6612	26.9545	31.1759	31.133	31.6389
2D Salt	25.9582	24.7418	24.9694	31.2232	29.4764	30.8307
3D Salt	26.0982	24.5418	26.3862	31.3892	30.8701	30.5883
4D Salt	26.2254	23.745	26.0516	30.8093	29.9973	29.9592
5D Salt	28.0759	25.3908	26.0078	30.8391	30.4861	31.3616
	StSOS2			Actin
	Rep-1	Rep-2	Rep-3	Rep-1	Rep-2	Rep-3
CK	36.4801	33.6411	35.7842	33.836	33.9161	33.816
1D Salt	28.723	29.912	30.932	32.127	33.0729	33.8723
2D Salt	30.1607	34.5645	29.273	29.847	31.3241	30.153
3D Salt	30.6877	33.3853	32.5059	30.0408	30.0112	29.7235
4D Salt	35.3662	34.821	33.6868	31.7955	30.9287	30.8655
5D Salt	30.6302	30.3417	32.7613	30.3766	30.8627	31.1778
	StSOS6			Actin
	Rep-1	Rep-2	Rep-3	Rep-1	Rep-2	Rep-3
CK	28.9704	28.0931	29.8642	30.997	32.3004	28.9507
1D Salt	26.2385	20.6994	26.7675	29.7129	32.1286	30.0768
2D Salt	23.7174	23.6415	24.2733	31.5695	31.7106	30.4844
3D Salt	25.9828	26.2052	26.9845	29.3561	30.8913	30.8525
4D Salt	22.1161	21.8996	23.5061	30.3623	29.9894	28.9805
5D Salt	24.8971	25.425	25.6504	31.9987	31.6917	30.3502
	StSOS13			Actin
	Rep-1	Rep-2	Rep-3	Rep-1	Rep-2	Rep-3
CK	30.4421	32.3047	32.3968	33.2082	32.5277	30.3159
1D Salt	25.0429	24.3471	24.9328	31.3689	31.7458	29.9491
2D Salt	25.1944	24.6006	24.8126	31.7501	29.0268	32.3073
3D Salt	25.9053	25.9658	26.4169	33.3887	32.5431	30.9998
4D Salt	22.4259	21.1657	23.0281	30.028	29.5848	29.9943
5D Salt	27.3058	25.7702	26.0845	32.1994	32.0475	31.9662
	StSOS28			Actin
	Rep-1	Rep-2	Rep-3	Rep-1	Rep-2	Rep-3
CK	25.8328	24.8493	24.631	31.1234	30.3959	29.2424
1D Salt	24.119	25.79	25.7835	30.8364	31.2965	30.7235
2D Salt	24.8611	23.9057	25.4101	29.817	29.7891	30.019
3D Salt	23.4807	23.2176	23.8493	30.7388	30.8217	30.4709
4D Salt	26.6444	22.9466	25.1047	30.8791	31.5639	31.2188
5D Salt	24.4871	23.0635	24.3767	30.1916	27.8452	30.1932
	StSOS29			Actin
	Rep-1	Rep-2	Rep-3	Rep-1	Rep-2	Rep-3
CK	32.4568	33.6614	32.1468	27.6181	25.2851	27.9927
1D Salt	32.3265	31.5446	32.0894	27.4299	27.5427	27.9692
2D Salt	30.5755	32.5508	33.215	27.8281	27.1329	27.3491
3D Salt	29.937	29.3226	31.8386	26.8985	27.7593	27.6253
4D Salt	28.9379	28.9134	28.9945	26.3881	27.7901	27.5746
5D Salt	30.4867	29.9052	32.7356	27.9966	27.5965	27.3994
	StSOS13			Actin
	Rep-1	Rep-2	Rep-3	Rep-1	Rep-2	Rep-3
CK	34.1193	30.0513	33.534	26.911	28.577	33.2857
1D ABA	35.7522	30.4891	33.759	30.645	32.673	33.1946
2D ABA	32.9793	32.8865	31.346	24.5694	28.4901	31.5323
3D ABA	30.0499	29.645	31.41	30.4078	29.6314	29.328
4D ABA	33.645	33.3844	32.567	31.9041	30.0104	30.7335
5D ABA	32.4339	33.7774	34.0133	27.7808	31.0789	30.1014
	StSOS13			Actin
	Rep-1	Rep-2	Rep-3	Rep-1	Rep-2	Rep-3
CK	25.536	24.564	22.545	27.746	25.567	26.786
1D MeJA	25.546	27.574	30.675	26.657	23.774	26.5502
2D MeJA	31.83	33.892	33.194	31.1608	30.0925	25.51
3D MeJA	25.649	27.646	28.564	27.5478	27.2961	27.5073
4D MeJA	25.576	26.7101	25.638	28.0521	26.3673	27.4166
5D MeJA	25.472	24.2442	26.653	23.6634	26.9763	29.7776
	StSOS13			Actin
	Rep-1	Rep-2	Rep-3	Rep-1	Rep-2	Rep-3
CK	30.564	31.529	30.771	31.634	30.634	32.6305
1D GA	30.473	28.528	32.529	33.52	34.1205	34.6873
2D GA	30.537	28.582	30.528	34.6097	32.8673	35.6353
3D GA	32.649	33.639	33.639	33.4819	33.0202	32.1757
4D GA	33.624	34.535	34.524	34.7044	34.3788	33.0877
5D GA	35.635	33.634	33.524	34.2655	33.538	35.9891
	StSOS13			Actin
	Rep-1	Rep-2	Rep-3	Rep-1	Rep-2	Rep-3
CK	32.9655	32.0757	32.2075	28.385	30.639	28.382
1D SA	30.564	30.539	30.62	28.1902	27.9377	25.645
2D SA	34.426	34.6358	33.6576	31.7539	30.2054	32.2897
3D SA	32.2703	31.0579	32.5871	30.4002	30.6967	29.3787
4D SA	32.9027	32.0767	32.907	27.9268	30.0873	29.5448
5D SA	33.639	32.634	32.0143	28.0784	29.2706	28.443
