# Supplementary material for: Genome-wide characterization of SOS1 gene family in potato (Solanum tuberosum) and expression analyses under salt and hormone stress
Source: Front Plant Sci. 2023 Jun 30;14:1201730. doi: 10.3389/fpls.2023.1201730 (PMC10347410; doi:10.3389/fpls.2023.1201730)
Supplement: Supplementary file 1 [file DataSheet_1.zip › Supplementary materiars/Table S5. Amino acid sequences (37).xlsx]

## Sheet: Sheet1
>PGSC0003DMT400076993
MTTRRRSSSRLQSLFVKFSTVSAITVLLLFLALAFAFALPESDQLLIGGSNGTRNGSEFSSGPRSRPKEDSFADMIDRALEKEFTENDKDEVNDAGSFNNSVAEQQAVLETVARVKPKKNDTKKEEKSFQLHHVFKLDNDHGAEETPTLIDRKDNVFIISNFKSKYPVLQLDLRLISDLVVVIVSATCGGIAFACAGQPVITGYLLAGSVVGPGGFNVVSEMVQVETVAQFGVIFLLFALGLEFSTTKLRVVRAVAVLGGLLQVLLFICLCGITASLCGGKPSEGVFVGAFLSMSSTAVVLKFLMEKNSTNALHGQVTIGTLILQDCAVGLLFALLPILGGTSNVLQGLISMTKSQVGHVALIFGYFVNIITEVCSMVPEADDKLIITD
>PGSC0003DMT400076994
MTTRRRSSSRLQSLFVKFSTVSAITVLLLFLALAFAFALPESDQLLIGGSNGTRNGSEFSSGPRSRPKEDSFADMIDRALEKEFTENDKDEVNDAGSFNNSVAEQQAVLETVARVKPKKNDTKKEEKSFQLHHVFKLDNDHGAEETPTLIDRKDNVFIISNFKSKYPVLQLDLRLISDLVVVIVSATCGGIAFACAGQPVITGYLLAGSVVGPGGFNVVSEMVQVETVAQFGVIFLLFALGLEFSTTKLRVVRAVAVLGGLLQVLLFICLCGITASLCGGKPSEGVFVGAFLSMSSTAVVLKFLMEKNSTNALHGQVTIGTLILQDCAVGLLFALLPILGGTSNVLQGLISMTKSLVMLLSFLAILSILSRKCVPWFLKLMISLSSQTNELYQLASVAF…
>PGSC0003DMT400077544
MADPEPLIDVGKLNEKVLCYAQTIYRFNGVWEGPDPLTPIIPLFFIQVSLAILITRFVTFVLKPTKQPPFVAEIISGILLGPTALGRIMRFRRLLFPNYNFHVIETMAHVALVFYGFLVGLQMDMKSVLRIGIKARNVAIIGIIIPFVMGTILYFSLTRDEEVRGFIFYGGALTITGFSVLSKILDKQKILQTDIGKMAMSSAVINDIGAWFILTLGYVVTGSTANIHWALICTIAYALFCVFYLRRAIGWTIRKMPEGQGYSEFFICSILAGMAISGVITDALGTHPIIGAFLFGLSIPNQVLQAEIIDKLDDFVTGIFMPTFFVVCGLRTNFGQMGSIYEIVGYILLFVSAKILSSIAATFFSEMTIKEALAVGVLSNTKSIMALIIIEAGQAQQVL…
>PGSC0003DMT400078102
MGRSGFGRIRAYSSLIFRPEGRMVLQTISDVGFMFHVFVLGVQVDPTMLRRAGRNAVLIGVSSFVMPFALGGLACYVLPHLTVIDDATAHFLPLLSVINSASFFPVITSLLSDLKILNSEIGRIATLASLVNDGCIYAASILLTTIDASSSYSKWNGVMAIAWIGTFLIVIVFAVRPLVKHIARTIPERGAMKESHFLMIAVLALLCGFVSQSIGQPPAVGTFILGVVVPEGPPLGSSMVYKIDSLCTGLLLPAKFAISGLTLDIFSLGRGKSLLGVEAVILLGYLGKFAGTLVSAVHFAVSFQDAVPLALIMCCKGIIEASFYIGLKDTGAITSEAYALLLITMLVITGIVRPLIWYLYDPSRRYLGYRTNSIQHLDPTSELRVQVCIHNEDNVPSLV…
>PGSC0003DMT400079669
MSSTAVVVKFLVEKNSNNALHGQVTIGTLIFQDCAVGLLFALLPVLGGNSGLLHGIISMGKVLLILSMYLSVASILTWSFVPRFLKLMIRLSSQTNELYQLAVVAFCLLSAWCSDKLGLSLELGSFVAGVMISTTDFAKHTLDQVEPIRNLFAALFLASIGMLIHVQFLWTHVDILLASVILVIVFKTTVATVITKVFGYNIRTSLIVGLLLAQIGEFAFVLLSRASNLHIVQGKMYLLLLGTTALSLVTTPVLFKLIPAIMHLGVLMHWFPVENVAPDEEKVAMIVDTHNRVL
>PGSC0003DMT400079670
MALLPKCSIVFSRKSFLKTISLKVLMDAALTVRLLMRRDTRSFKLQDVFSLENEGSDDVTTLIDKKDNVFVMSNKKSKYPVLQVDVRLISDLVVVIVSAAIGGIIFSCLGQPVIVGYLLAGSLIGPGGLKFISEMVQVETVAQFGVVFLLFALGLEFSLTKLKVVGPVAVLGGLLQIVILMFLCGTTAMLCGANLSEGVFVGCFLSMSSTAVVVKFLVEKNSNNALHGQVTIGTLIFQDCAVGLLFALLPVLGGNSGLLHGIISMGKVLLILSMYLSVASILTWSFVPRFLKLMIRLSSQTNELYQLAVVAFCLLSAWCSDKLGLSLELGSFVAGVMISTTDFAKHTLDQVEPIRNLFAALFLASIGMLIHVQFLWTHVDILLASVILVIVFKTTVATV…
>PGSC0003DMT400079671
MERIVVRREKLRAWIFLFLSVVYSGRMTLAARSEKEIRARFYGNLVNSSAPVTNDGTIAKMFDRVLEKEFSENDQPEGSDGRSFNSTVADETGVLETVAKITHEKIKKNETQQTNDTRSFKLQDVFSLENEGSDDVTTLIDKKDNVFVMSNKKSKYPVLQVDVRLISDLVVVIVSAAIGGIIFSCLGQPVIVGYLLAGSLIGPGGLKFISEMVQVETVAQFGVVFLLFALGLEFSLTKLKVVGPVAVLGGLLQIVILMFLCGTTAMLCGANLSEGVFVGCFLSMSSTAVVVKFLVEKNSNNALHGQVTIGTLIFQDCAVGLLFALLPVLGGNSGLLHGIISMGKVLLILSMYLSVASILTWSFVPRFLKLMIRLSSQTNELYQLAVVAFCLLSAWCSDK…
>PGSC0003DMT400018809
MGSHMMEPDDLATYAKIFRHGQNDSSICMSIGKIQSKGSILFHNTNPLDYSVPLLLSQLSLASLFILFTSTVFKPLGQPSNVIQIFGGLLLGPSFLGRIDGFIQLFYPYRSLVVIDAVALFGYMFFFFLIGVQIDPWILKRVEKKEFIIGVSTVATALVLSISTSFILITFHIHIDPLVAESLPVVATMSSVLGFPVIAHYLTELRMVNSDFGRMALSCSLVSNMFGFLIIAITSLSSQPSVEKFMFLQSITSGIGFTMFVFLVVRPLVIWSTRRNPPGEPLKQSFICMVFIGVLLSGFCSKALGLNLFYGPLVYGLAIPAGPPLGSALVEKLQFIVSWLFMPIYFVKTGLVTDIFSVKLKNYLVLQSIILVACLGKFLGALISSIYNQVSLRDAISIG…
>PGSC0003DMT400085382
MELFDYVNDNSSHEMVVSITVFVAILCLCLVIGHLLEENRWVNESITAIIVGLISGTVILLISKGKSSHILRFNEEVFFIYLLPPIIFNAGYQVKKKQFFHNFLTIMSFGVIGVFISSSIIASGSWWIFPKLNFNGLTIRDYLGIGAIFSATDTVCTLQVLHQDETPLLYSLVFGEGVVNDATSVVLFNAVQKIDVARFNGWSAFHVFLDFLYLFSTSTCLGVVVSLLTLLIPYYAGLITSYILKGLYFGRHSTVREISLMLLMAYLSYMLAELWSLSGILTVFFSGILMSHYAWHNVTDSSRITTRHAFEAMSFIAETFIFLYVGMDALDIEKWKMSQQRISKTKQNKADSFISSLAGSVWTSMGIYITVLMLMAIGRAAFVFPLSVLSNFMNRNATR…
>PGSC0003DMT400085681
MACPKPMKATSNGIFQGDNPLDYALPLAIVQICLVLVLTRVLAYILRPLRQPRVIAEIIGGILLGPSALGRNLKYLNAIFPPKSLTVLDTLANFGLLFFLFLVGLELDPRSLRRTGKKALSIALAGISLPFGLGVGTSFILRGTIAKGVGQGPFLVFMGVALSITAFPVLARILAELKLLTTDVGRMAMSAAAVNDVAAWILLALAIALSGTGHSPLISLWVLLCGTGFVLLCIVLVPPIFNWMAKRCPEGEPVDELYICATLGAVLVAGFVTDAIGIHALFGAFVLGILVPKEGPFSAALVEKVEDLVSGLFLPLYFVSSGLKTNVATIQGAQSWGLLGLVIFTSCFGKIVGTFLVSLLCRMPVQEAVTLGFLMNTKGLVELIVLNIGKDRGVLNDQT…
>PGSC0003DMT400048101
MAAATEQMAAAGSCNQELFNPIISMGWQYSLILVISHILQILLRPLGQASPIVQILAGFLMGPSGFSRIKAVEEFFIQSYNSGYYEFMALIFRTIIMFLIGLETDFPYLMRNIRPASIIACGSSLGCTVFASAVTFLVFQETASHGSSFIMALMIIITLANAASPIVVRVAADLKFGTSETGKLAISSSLIADAYSVFLLFILSEFKSTSIAKWIFFFFLYFLIVGVVIVINMYLANWLNRRNRNKKYLGNTEIFILVAILYIAAMALEQLGFSSIIASFLIGSMFPRGGKAARTLLIKLTYPIHNFIFPIYFGNHGFRANITKLKNLRNFMVFSILILSSIGGKIVGTLAACFHLKIPYREGVLLSFMMNLKGHVDILALTIGLANDLVSSQNFYDVM…
>PGSC0003DMT400022808
MGFNVTNSIKTSSDGVWQGENTLHYAFPLLIIQTTLVVFLSRLLAFLLKPLRQPKVVAEILAGIMLGPSAFGRNKTFTNCIFPSWSTPILECVSNIGLLFFLFLVGLELDLNTIHKSGKKAIGIAFAGISLPFLFSIGVAFVLRKIIKGIDSVGYGEFFLFIGVSLSITAFPVLARILAELRLLTTQIGEMAMAAAAFNDVAAWILLALAIALAGGGGVHHSPLISLWVFLSGIGFVVFMFLIIRPIMIWVAKKSSNGNNNIVEETCICLTLVGVMLFGFMTDFIGIHAIFGGFIFGLIIPKNGDFSEKLILRIEDFVSGLLLPLYFASSGIKTNISQIHSVKAWGLVVLVVSTACVGKVLGTFVVGIMLCSMPMREALALGFLMNTKGLVELIVLNIG…
>PGSC0003DMT400022809
MGFNVTNSIKTSSDGVWQGENTLHYAFPLLIIQTTLVVFLSRLLAFLLKPLRQPKVVAEILAGIMLGPSAFGRNKTFTNCIFPSWSTPILECVSNIGLLFFLFLVGLELDLNTIHKSGKKAIGIAFAGISLPFLFSIGVAFVLRKIIKGIDSVGYGEFFLFIGVSLSITAFPVLARILAELRLLTTQIGEMAMAAAAFNDVAAWILLALAIALAGGGGVHHSPLISLWVFLSGIGFVVFMFLIIRPIMIWVAKKSSNGNNNIVEETCICLTLVGVMLFGFMTDFIGIHAIFGGFIFGLIIPKNGDFSEKLILRIEDFVSGLLLPLYFASSGIKTNISQIHSVKAWGLVVLVVSTACVGKVLGTFVVGIMLCSMPMREALALGFLMNTKGLVELIVLNIG…
>PGSC0003DMT400025130
MAVKCASSPMHATSSGLLQGDNPLHYSLPLVIVQICLVLVLTRVLAYILRPLRQPRVVAEIIGGILLGPSALGRNKNYLNTIFPPNSLPVLDTLANLGLLFFLFLVGTELDPRSLRRTGKKALCIAFAGITLPFVLGIGTSFALRSTIAQGVNQAPFLVFMGVALSITAFPVLARILAELKLLTTDVGRMAMSAAAVNDVAAWILLALAIALSGSGSPIVSLWVLLSGTGFILLCIVIAPRIFNWMARQCPEGEPVNELYVCATLAIVLAAGFVTDAIGIHALFGAFVVGVLVPKEGPFAGALVEKVEDLVTGLFLPLYFVSSGLKTNVATIQGAQSWGLLVLVITTSCFGKIVGTICVSLMCKLSVQESLALGFLMNTKGLVELIVLNIGKDKGVLND…
>PGSC0003DMT400025403
MRGLCFLLVLSLCFFVLFSSADPISGDSENAVVVNAAEFNSSSLARSEEGSFANMIDRALEKEFNETEEQPGAIDHGSFNNSVAEQEAVLETVARVGRVKFKKNETNEEKSFQLHTVFNLDNDNGAEDTPTLIDRKDNVFIMSNPKSKFPVLQLDLRLISDLVVVIVSATCGGIAFACAGQPVITGYLLAGSIIGPGGLNIISEMVQAC
>PGSC0003DMT400027656
MVFDFGTLVASLNRLSTSDHQSVVSINLFVALICACIIIGHLLEENRWMNESITALVIGLCTGVVILLISGGKNSHILVFSEDLFFIYLLPPIIFNAGFQVKKKSFFRNFSTIMLFGAVGTLISFIIISFGATSIFKKWNIGNLEIGDYLAIGAIFSATDSVCTLQVLSQDETPLLYSLVFGEGVVNDATSVVLFNAVQNFDLSHINTSKALELVGNFLYLFASSTILGVATGLLSAYIIKKLYFGRHSTDREVAIVILMAYLSYMLAELFYLSAILTVFFSGIVMSHYTWHNVTESSRVTTKHAFATLSFIAEIFIFLYVGMDALDMEKWRFVSDSPQLSLQVSSILLGLVLVGRAAFVFPLSFLSNLMKKSPEERISFNQQIIIWWAGLMRGAVSMA…
>PGSC0003DMT400027657
MSHYTWHNVTESSRVTTKHAFATLSFIAEIFIFLYVGMDALDMEKWRFVSDSPQLSLQVSSILLGLVLVGRAAFVFPLSFLSNLMKKSPEERISFNQQIIIWWAGLMRGAVSMALAYNQFTRGGHTQLRANAIMITSTITVVLFSTGVFGLMTKPLIRLLQPSPKHLSRMISSEPTTPKSFIVPLLESTQDSEADLGPNVPRPHSLRMLLSTPSHTVHRYWRKFDNAFMRPVFGGRGFVPFVPGSPTEPSGH
>PGSC0003DMT400027658
MVFDFGTLVASLNRLSTSDHQSVVSINLFVALICACIIIGHLLEENRWMNESITALVIGLCTGVVILLISGGKNSHILVFSEDLFFIYLLPPIIFNAGFQVKKKSFFRNFSTIMLFGAVGTLISFIIISFGATSIFKKWNIGNLEIGDYLAIGAIFSATDSVCTLQVLSQDETPLLYSLVFGEGVVNDATSVVLFNAVQNFDLSHINTSKALELVGNFLYLFASSTILGVATGLLSAYIIKKLYFGRHSTDREVAIVILMAYLSYMLAELFYLSAILTVFFSGIVMSHYTWHNVTESSRVTTKHAFATLSFIAEIFIFLYVGMDALDMEKWRFVSDSPQLSLQVSSILLGLVLVGRAAFVFPLSFLSNLMKKSPEERISFNQQIIIWWAGLMRGAVSMA…
>PGSC0003DMT400057913
MASVLASLFPKLGSLGTSDHASVVSINLFVALLCACIIIGHLLEENRWINESITALIIGLGTGVVILLVSGGKSSHLLVFSEDLFFIYVLPPIIFNAGFQVKKKQFFVNFITIMMFGAIGTLVSCAIISLGAIQTFKKLDIEFLDIGDYLAIGAIFAATDSVCTLQVLHQDETPLLYSLVFGEGVVNDATSVVLFNAIQNFDLTSVNLSIALSFLGNFFYLFLASTLLGAGTGLLSAYIIKKLYFGRHSTDREVALMMLMAYLSYMLAELFYLSGILTVFFCGIVMSHYTWHNVTESSRVTTRHAFATLSFLAETFLFLYVGMDALDIEKWKFVGDRPGLSISVSSILMGLILLGRAAFVFPLSFFSNLMKKSSEQKITFRQQVIIWWAGLMRGAVSMA…
>PGSC0003DMT400057914
MSLLFGAIQTFKKLDIEFLDIGDYLAIGAIFAATDSVCTLQVLHQDETPLLYSLVFGEGVVNDATSVVLFNAIQNFDLTSVNLSIALSFLGNFFYLFLASTLLGAGTGLLSAYIIKKLYFGRHSTDREVALMMLMAYLSYMLAELFYLSGILTVFFCGIVMSHYTWHNVTESSRVTTRHAFATLSFLAETFLFLYVGMDALDIEKWKFVGDRPGLSISVSSILMGLILLGRAAFVFPLSFFSNLMKKSSEQKITFRQQVIIWWAGLMRGAVSMALAYNKFTRGGHTQLQDNAIMITSTITIVLFSTMVFGLMTKPLISLLLPPQRQLSTVSSGANTPKSLTAPLLGSREDSEVDLNVPDLPHPPSLRMLLTAPSHKVHRYWRKFDDAFMRPMFGGRGFA…
>PGSC0003DMT400056443
METVGNLGLIYHVFLIGLEIDLRALTSVGPKALGIGIAGALFPFFFGASLYTFIAEYPENFRWGCLYWGVALSVTGLPVIAEIFAKLKLLHSEIGRIAMSSALVNDFSSWILLVFSLAITSSSSSTYLSLFSVLFFIIFSIFVIRPALLWMLRKSTREGEDYSEATICAILTMVLACGLITDICGVSSVLGAFVFGLIIPSDLLGHRFVLTVQGFVSDLLLPLYYASLGMRTHLGGINREDMLMMVLISLLSFIPKIVCTLAMSYFYRMSLHEGFTLGILMNTKGLLAVMAMSLGRDHTVMNEDGFAIMLFTIFFMTIVTSPIVNFLYRRTKKFLPSQHRVLQNLKPDSELRILTSIHEVQTAAGITALLEISHASRRSPICVFALQLMQLKKHTTALL…
>PGSC0003DMT400056445
MVNPNFLKAPELASYNVRGNQPALGVDKLCYLTDTFSDNGIWEEINPLESKLPTFIFQLAIVLFVTRLSLLLLKPLRQPHFAAELLAGILVGSIAIASEFARKHIPTLGSVFAASRIMMMETVGNLGLIYHVFLIGLEIDLRALTSVGPKALGIGIAGALFPFFFGASLYTFIAEYPENFRWGCLYWGVALSVTGLPVIAEIFAKLKLLHSEIGRIAMSSALVNDFSSWILLVFSLAITSSSSSTYLSLFSVLFFIIFSIFVIRPALLWMLRKSTREGEDYSEATICAILTMVLACGLITDICGVSSVLGAFVFGLIIPSDLLGHRFVLTVQGFVSDLLLPLYYASLGMRTHLGGINREDMLMMVLISLLSFIPKIVCTLAMSYFYRMSLHEGFTLGIL…
>PGSC0003DMT400056555
MGLDAVARLGVSLLSDDDQVSVDSITLFVALLCGCIVIGHLLEESRWINDSITALVIGLCTGGIILLTTKGKSSHLLEFDEQLFFIYVLPPIIFNAGFQVKKKQFFRNFVTIMLFGAVGTLISFSIISFGAKELLGKLDIGFLELRDYLAIGAIFSATDSVCTLQVLNQDETPRLYSLVFGEGVVNDATSVVLFNAIQKLDLSHINSRAALVFTGNFLYLFLASTFLGVLVSSTLSCFMFYAHLPILSTFVL
>PGSC0003DMT400056556
MQIGLLSAYLIKKIYLGRHSTDREVALMILMAYLSYVMAELFDLSGILTVFICGIVMSHYTWHNVTVNSKVTTRHAFATLSFIAEIFIFLYVGMDALDIEKWRFVKDSPGKSVGVSAALLGLVLVGRACFVFPLSLLSNFLKRSEHDKFGLKQQVTIWWAGLMRGSVSMALAYNQFTRFGHTQQPGNAVMITSTITIVLFSTVVFGLITKPLVRFLLPSSQGFNNLISSEQSFARPLLTNGQELEVEMGNVDPFRPSSLSILLKEPSHTIHNHWRRFDDAFMRPLFGGRGFVPDAPELSKGGCDQY
>PGSC0003DMT400056557
MAELFDLSGILTVFICGIVMSHYTWHNVTVNSKVTTRHAFATLSFIAEIFIFLYVGMDALDIEKWRFVKDSPGKSVGVSAALLGLVLVGRACFVFPLSLLSNFLKRSEHDKFGLKQQVTIWWAGLMRGSVSMALAYNQFTRFGHTQQPGNAVMITSTITIVLFSTVVFGLITKPLVRFLLPSSQGFNNLISSEQSFARPLLTNGQELEVEMGNVDPFRPSSLSILLKEPSHTIHNHWRRFDDAFMRPLFGGRGFVPDAPELSKGGCDQY
>PGSC0003DMT400058653
MELLVETRPFRVVEESISAESSGSDPTNAVIFVGISLLLGIGCRHLLRGTRVPYSVALLVLGIGLGALEYGTHHGLGRIGDGIRIWANIDPDLLLAVFLPALLFESAFSMEIHQIKRCAVQMLLLAGPGVLISTFFLGAALKIAFPYNWSWSTSLLLGGLLSATDPVAVVALLKELGASKKLNTIIEGESLMNDGTAIVVYQLLLRMVTGWTFNWGAVIKFLVQVSLGAVGFGIAFGIASVLWLGFIFNDTVIEISLTLAVSYVAYFTAQQGADVSGVLTVMTLGMFYSAVAKTAFKGESHQSLHHFWEMVSYIANTLIFILSGVVIAEGILGGDNIFKIYDNSWGYLILLYALILVSRAVVVGVLYPFLRYFGYGLDLKEAFILVWGGLRGAVALSLS…
>PGSC0003DMT400030419
MATAAATSVKLTGELPGAVNEKCYAEIPLHSPGIWGLPNPSLFLDFNLPLLLLQLAVIFILTQSLHLVLKRIRLPRLISEILAGIILGPTMLGKIPNFTENLFPQSGEIFIDLMSKIGYIFFIFLSGVKMDPKVVLRSGSRAWTVGLLAVILPVASFASLYFGFFSQDANMHRYRQPATQSIFLIQGLIAFPVVASLLVDLKIMNSELGRLALASSLISDLFSNLGLTIFSTLRIGLLAEITTVISVQSFVLLLGIILLIVFTVRPISLWVIKRTPEGRPVNSVYITWGSVCVLLAVILVDNAGLNYQYGPFILGLVIPDGPPLGSTLVDKLETLVSGMLAPLLITYCGMKVNLVDLYDLVFLNWVWVMVFFCLTVKYASVFLPALACKVPPKDAAALA…
>PGSC0003DMT400061554
MAKSAYLTDNAFTERNIVCYDHSDVISNGYKVRNPLRFPAPLMVFQLSIISLTSLIIGVGLKPLGQPILVAQVLGGILFGPSALGRSEVLRETIFPPRGVMALETAATFGVFFNLFAIGVECDSKRMFRPGKKAVIIGISVLFSSLISNMGMATLMQSFITMDPPLAKALPVVAISQCIVGFPNVCSLLKEMQMLNTDQGRLATTSAMFCDVIGFTMGAVGFIKLQVEKEHSIPRKMGSGLSPLILVIFTIYFVRPAIKKTLKQRPDGKPVGENYFVCILIIVLTYIFAAETIGQHFLFGALLLGMAIPEGPPLGAALINKLHYPIGKLLYPVFLTTSGLKTDVFTIHFKSLWVISLLVLFSVLIKIAVMIIITRFTGLTVHDSVIVGLMLNSKGICDV…
>PGSC0003DMT400031717
MATPASPLTCPKPMKATSNGVFQGDDPLDYALPLAIVQICLVLVLTRVLAYLLRPLRQPRVVAEIIGGILLGPSALGRSEKYLHTIFPPKSLTVLDTLANFGLLFFLFLVGLELDPKSLRRTGKKALCIAIAGISVPFVLGIGTSFALRATISQGVNQGPFLVFMGVALSITAFPVLARILAELKLLTTDVGRMAMSAAAVNDVAAWILLALAIALSGNGSSPFISLWVLLSGAGFVLLCILIGPPIFTWMAKRCSDGEHVDEIYVCGTLAAVLAAGFVTDSIGIHALFGAFVLGVLVPKEGPFAGALVEKVEDLVSGLFLPLYFVSSGLKTNVATIQGAQSWGLLALVIFTSCFGKIVGTIVVSLLCKMPVQEALTLGFLMNTKGLVELIVLNIGKDR…
>PGSC0003DMT400031718
MASNGTMKCPSPMKATSNGVFQGDNPLDYALPLAIVQICLVLVLTRLLAYILRPLRQPRVIAEIVGGVLLGPSALGRNQKYLHAIFPPKSLTVLDTLANFGLLFFLFLVGLELDPKSLRRTGKKALSIALAGISVPFALGIGTSFVLRETVSKGVNQGPFLIFMGVALSITAFPVLARILAELKLLTTDVGQMAMSAAAVNDVAAWILLALAIALSGVGRSPVISLWVLLCGTGFVLLCIFIAPRIFKWMARRCSEGEPVDEKYVCATLAVVLAASFVTDMIGIHALFGAFVLGVLVPKEGPFAGALVEKVEDLVSGLFLPLYFVSSGLKTNVATIQGAQSWGLLVLVIVTACFGKIVGTIVVSLLCKLPIQEAVTLGFLMNTKGLVELIVLNIGKDRG…
>PGSC0003DMT400035881
MATDVVTVGNKTEENIVCYSPSMITTNGVWQGENPLDYALPLFILQLTLVVIFTRILVFILKPFRQPRVIAEILGGVILGPSVLGRSKRFTDTVFPLRSVMVLETMANIGLLYFIFLVGVEMDIAVIRRTGKKAIPIALAGMVVPFLIGVSFSFMLHKSTQETKHGTFVLFLGVALSVTAFPVLARILAELKLINSEIGRIAMSAALINDIFAWILLAFAIAFSENKTMALTSVWVLLSTAAFVVFCVIIIRPLIGWMIKRTPEGESISEFSICIILSGVMICGFITDAIGMHSIFGAFMFGLVIPNGPLGLTLNEKLEDFVSGLLLPLFFVISGLKTEINAIDGVGSWAILALAIVLACVGKIAGTVLITLYYRIPIHEGITLGLLMNAKGLIEMIVI…
>PGSC0003DMT400010686
MSKLNLTEDPYLLSKGLVICRGIHPPHTFGIFSGENPLEFSFSLVLLEISTIIAISRFIRYLLKPLRQPRIISELLGGIIIGPSVLSRSKGFRNFIFPDTADYALKNIGLIGFMYFLFISGVKTDLTQIKNVGKKQWYIAIFGVSIPMLCSLFIGLALQKSMEKELAKASSMLGVTSELAITAFPVIYPIIRELNLLSSEIGRMSLSTALISDIIGIQFVVIFEAAKQGEHKSMAALWFLIYSFLIGASIFGGVRQIMIWIIKATPEGKSVEQIYVVFILLGVLLTGFLCDLGGIAVANGPLWLGLAIPDGPPLGATLVEKTETIVMDILMPFSFAYVGMFTDISSIYTHWPHLQPIFFMALTAYLVKMVTVLFTSYFFNMPFRDCLALSLVLSLRGEV…
>PGSC0003DMT400070102
MDFLKQNDTKVECRNQITIRIASMSIYLLGFFFAMFLCNCVHLLLRPISQPRIIAESIVGLLLSNLEFVRSRFLNDSEVQQTLNYIVDAIMVCHMFVVGLEIDPNIFLQLTLPEAKVAYSGVLTTFVLACLITPLLNISKQSNAVFSSCLAIVLAGTDSPLLTRLITDLKIGKSDIGRFIVDAGIHSDVVSILLIAIGFLIFDPDKNFQNRSVIMMLKMMAILVFQTLLASKVVPSVMKWVNNENPEGKPMKGSHLVVALAFIILICSMSPVVGYSKVLSAFLVGLFMPREGRISKMMIGKVNYIFRTIFYPLFFFWVGTEAKLSEFEAGKIASWGKIIIPFIIATSGKVVGSVVSGLMLGFHWPESVATGLLLNIKGHFQVYLAINAYRMNVISMSTS…
>PGSC0003DMT400012865
MDHQCPSPMKATSNGIFQGDNPLDFALPLAILQICLVLVVTRGLAFLLRPLRQPRVIAEGGILLGPSALGRNKGYLNAVFPPKSITVLDTLANIGLLFFLFLAGLELDVKSLRQSGKKVLAIAVTGITLPFALGIGTSFILRGTINKGVNATAFLVFMGVALSITAFPVLARILAELKLLTTDVGRMAMSAAAINDVAAWILLALAIALSGDNLSPVVPLWVFLCGCGFVIGAYLIVPPIFKWISRRCHEGEPVDELYICATLAAVLAAGLVTDVIGIHAMFGAFVIGVLLPKEGPFAGELVEKVEDLVSGLFLPLYFVSSGLKTNVATIQGIQSWGLLVLVIFTACFGKIVGTFIVSLLWKIPKNEALALGFLMNSKGLVELIVLNIGKDRKVLNDQT…
>PGSC0003DMT400012866
MDHQCPSPMKATSNGIFQGDNPLDFALPLAILQICLVLVVTRGLAFLLRPLRQPRVIAEVIGGILLGPSALGRNKGYLNAVFPPKSITVLDTLANIGLLFFLFLAGLELDVKSLRQSGKKVLAIAVTGITLPFALGIGTSFILRGTINKGVNATAFLVFMGVALSITAFPVLARILAELKLLTTDVGRMAMSAAAINDVAAWILLALAIALSGDNLSPVVPLWVFLCGCGFVIGAYLIVPPIFKWISRRCHEGEPVDELYICATLAAVLAAGLVTDVIGIHAMFGAFVIGVLLPKEGPFAGELVEKVEDLVSGLFLPLYFVSSGLKTNVATIQGIQSWGLLVLVIFTACFGKIVGTFIVSLLWKIPKNEALALGFLMNSKGLVELIVLNIGKDRKVLND…
>PGSC0003DMT400038811
MITVFALSSDFYQEGVTPLSIPVEVISIAKTSFPVISYLLKDLGLLNSELGRLALSSALISDLVGLAIHAFIFLIVIGAKNTIQRAITDAILLIAFIIVVIFVFRPLMMWIVKRTPEGRPVKDLYILMIVLAVLLSGVFSAWFEQSVLFGPLIFGLAVPEGPPLGSTLVDKLDPFTSGFLLPIFVTVMSLRTNLSAINPSASYTFANIILLCVGSITKILACLLPMLYCKMPLNDAAAISLIMSTRGVVDLASYSFLRDDKIINQASFAFMVIATAVTSIFVQIMVKWLYDPSRKYAGYQRRNLMNSNNKLPILVCIHNPDNTAAILRLLEKSNPTRDFPIVSNVLHLIELRGRASSVFISHQVQTKAITDVAYSENVILAFQGFERNNYGAVTIQAFT…
>PGSC0003DMT400038812
MSNSTEIISTQKVLQCVTFPPRGFSLGFFKKGSTPWIYSVPTIESQILIIYLLTQLFHFPLKRIGFPKIASEIFAGLILGSTFLGRYKSYQEKLFPLPSQSILGALTTFGFLLFLFLSGVKMDTSMTRKIGKRALVIGFLNHLAPLITGMITVFALSSDFYQEGVTPLSIPVEVISIAKTSFPVISYLLKDLGLLNSELGRLALSSALISDLVGLAIHAFIFLIVIGAKNTIQRAITDAILLIAFIIVVIFVFRPLMMWIVKRTPEGRPVKDLYILMIVLAVLLSGVFSAWFEQSVLFGPLIFGLAVPEGPPLGSTLVDKLDPFTSGFLLPIFVTVMSLRTNLSAINPSASYTFANIILLCVGSITKILACLLPMLYCKMPLNDAAAISLIMSTRGVVD…
